# Supplementary material for: Effects of Soluble Dextrin Fiber from Potato Starch on Body Weight and Associated Gut Dysbiosis Are Evident in Western Diet-Fed Mice but Not in Overweight/Obese Children
Source: Nutrients. 2024 Mar 22;16(7):917. doi: 10.3390/nu16070917 (PMC11013109; doi:10.3390/nu16070917)
Supplement: Supplementary file 1 [file nutrients-16-00917-s001.zip]

Archive with 5 entries (5 files):
- supplementary table S1.xlsx
- supplementary table S2.xlsx
- supplementary table S3.xlsx
- supplementary table S4.xlsx
- Supplementary Table S5.pdf
