# Supplementary material for: Effects of Soluble Dextrin Fiber from Potato Starch on Body Weight and Associated Gut Dysbiosis Are Evident in Western Diet-Fed Mice but Not in Overweight/Obese Children
Source: Nutrients. 2024 Mar 22;16(7):917. doi: 10.3390/nu16070917 (PMC11013109; doi:10.3390/nu16070917)
Supplement: Supplementary file 1 [file nutrients-16-00917-s001.zip › supplementary table S1.xlsx]

## Sheet: ND, F, W0 vs W28 fam
baseMean	log2FoldChange	lfcSE	stat	pvalue	padj	reject	df	ASV
34.3424	4.42024	0.373931	11.821	1.13405e-08	4.08257e-07	TRUE	14	Defluviitaleaceae
746.864	3.22115	0.865153	3.72322	0.00227055	0.0154831	TRUE	14	Gastranaerophilales_fa
91.2068	3.03761	0.962002	3.15759	0.00698543	0.0305476	TRUE	14	RF39_fa
19560.4	2.05724	0.613775	3.35178	0.00474709	0.0244136	TRUE	14	Akkermansiaceae
161298	-1.32322	0.354376	-3.73395	0.00222283	0.0154831	TRUE	14	Lachnospiraceae
5324.06	-1.82508	0.586328	-3.11272	0.00763691	0.0305476	TRUE	14	Lactobacillaceae
82.1399	-2.48681	0.500574	-4.96791	0.000206456	0.00371621	TRUE	14	Clostridiaceae
500.506	-3.47939	0.951019	-3.6586	0.00258052	0.0154831	TRUE	14	UCG-010
8027.79	-4.71855	1.25241	-3.76758	0.00207983	0.0154831	TRUE	14	Eggerthellaceae

## Sheet: ND, M, W0 vs W28 fam
baseMean	log2FoldChange	lfcSE	stat	pvalue	padj	reject	df	ASV
28.0445	5.50665	1.0406	5.29183	0.000113846	0.00216307	TRUE	14	Marinifilaceae
28.0445	3.19962	0.863859	3.70386	0.00235921	0.01793	TRUE	14	Defluviitaleaceae
554542	1.42428	0.31915	4.46274	0.000536136	0.00679106	TRUE	14	Muribaculaceae
5165.93	-2.2036	0.651396	-3.38288	0.00446227	0.028261	TRUE	14	Lactobacillaceae
6512.53	-3.84424	1.03208	-3.72475	0.00226367	0.01793	TRUE	14	Erysipelotrichaceae
882.188	-4.81968	0.771717	-6.2454	2.14336e-05	0.000814476	TRUE	14	Erysipelatoclostridiaceae

## Sheet: WD, F, W0 vs W28 fam
baseMean	log2FoldChange	lfcSE	stat	pvalue	padj	reject	df	ASV
20.4359	8.33043	0.25797	32.2922	9.89867e-19	3.7615e-17	TRUE	20	Marinifilaceae
65.7523	5.66129	1.02978	5.49755	2.21452e-05	9.35022e-05	TRUE	20	Oscillospirales_fa
20.4359	3.73034	1.0638	3.50661	0.00222089	0.00496435	TRUE	20	Peptostreptococcaceae
37.9909	3.02526	0.688595	4.39338	0.000280516	0.000710642	TRUE	20	Deferribacteraceae
1748.02	2.29257	0.519399	4.41389	0.00026741	0.000710642	TRUE	20	Desulfovibrionaceae
51.6205	2.21456	0.674803	3.28178	0.003729	0.00787233	TRUE	20	UCG-010
20.4359	1.57619	0.628507	2.50783	0.0208811	0.0377849	TRUE	20	Christensenellaceae
20.4359	-1.09788	0.424139	-2.5885	0.017558	0.0333602	TRUE	20	uncultured_fa
115415	-1.55251	0.38797	-4.00163	0.000700849	0.00166452	TRUE	20	Lachnospiraceae
2768.71	-1.79512	0.567756	-3.16178	0.00490556	0.00981112	TRUE	20	Butyricicoccaceae
2280.41	-2.1837	0.473028	-4.61642	0.000166853	0.000528367	TRUE	20	uncultured
655740	-2.20995	0.205521	-10.7529	9.20865e-10	1.74964e-08	TRUE	20	Muribaculaceae
9541.71	-2.57064	0.433058	-5.93602	8.33779e-06	4.52623e-05	TRUE	20	Clostridia_vadinBB60_group_fa
12092.6	-2.63653	0.473265	-5.57093	1.87772e-05	8.91917e-05	TRUE	20	Lactobacillaceae
4573.61	-3.07881	0.689449	-4.4656	0.00023703	0.000692856	TRUE	20	Eggerthellaceae
6943.82	-4.18361	0.780133	-5.36269	3.00317e-05	0.000108462	TRUE	20	Sutterellaceae
472.778	-4.65214	0.870685	-5.34308	3.1397e-05	0.000108462	TRUE	20	Clostridia_unclassified
1081.43	-4.75309	0.79299	-5.99388	7.34162e-06	4.52623e-05	TRUE	20	Helicobacteraceae
64089.8	-4.79461	0.543371	-8.82383	2.48285e-08	3.14494e-07	TRUE	20	Prevotellaceae
1019.81	-5.20557	0.837737	-6.21384	4.54306e-06	3.45273e-05	TRUE	20	Erysipelatoclostridiaceae
693.686	-6.83414	1.05998	-6.44743	2.74717e-06	2.60981e-05	TRUE	20	Atopobiaceae

## Sheet: WD, M, W0 vs W28 fam
baseMean	log2FoldChange	lfcSE	stat	pvalue	padj	reject	df	ASV
18.754	8.20404	0.535652	15.316	2.2231e-11	1.04486e-09	TRUE	17	Marinifilaceae
18.754	3.46094	0.66089	5.23678	6.69723e-05	0.000393462	TRUE	17	Peptostreptococcaceae
22.4263	3.33598	0.883921	3.77407	0.0015137	0.00592864	TRUE	17	Enterobacteriaceae
18.754	2.90527	0.964954	3.01078	0.00787156	0.0217626	TRUE	17	Acholeplasmataceae
823.476	1.83049	0.497903	3.67639	0.00187134	0.00676563	TRUE	17	Oscillospirales_fa
18.754	1.78225	0.518937	3.43444	0.00316296	0.00991061	TRUE	17	Christensenellaceae
18.754	1.71367	0.618315	2.77152	0.0130647	0.032318	TRUE	17	Chroococcidiopsaceae
53958.3	-1.49563	0.260213	-5.74771	2.36733e-05	0.000158949	TRUE	17	Rikenellaceae
17740.7	-1.61579	0.342664	-4.71536	0.000199594	0.00104233	TRUE	17	Bacteroidaceae
134759	-1.73163	0.279129	-6.2037	9.62531e-06	7.53982e-05	TRUE	17	Lachnospiraceae
55.1018	-2.44591	0.881633	-2.7743	0.0129886	0.032318	TRUE	17	Moraxellaceae
600.808	-2.8353	0.892631	-3.17635	0.00552143	0.0162192	TRUE	17	Erysipelatoclostridiaceae
1984.88	-3.03266	0.672616	-4.50876	0.000309891	0.00145649	TRUE	17	Helicobacteraceae
101.557	-3.32803	0.956834	-3.47817	0.00287702	0.00965857	TRUE	17	Atopobiaceae
32609.6	-3.37007	0.317275	-10.6219	6.34849e-09	9.94596e-08	TRUE	17	Ruminococcaceae
52292.6	-3.90955	0.351177	-11.1327	3.14246e-09	7.38477e-08	TRUE	17	Prevotellaceae
3040.82	-3.94413	1.02165	-3.86054	0.00125466	0.00536083	TRUE	17	Lactobacillaceae
3284.28	-3.98549	0.476084	-8.3714	1.957e-07	2.29948e-06	TRUE	17	Butyricicoccaceae
4816.5	-4.27625	0.679037	-6.29752	8.02597e-06	7.53982e-05	TRUE	17	Sutterellaceae
