# Supplementary material for: Effects of Soluble Dextrin Fiber from Potato Starch on Body Weight and Associated Gut Dysbiosis Are Evident in Western Diet-Fed Mice but Not in Overweight/Obese Children
Source: Nutrients. 2024 Mar 22;16(7):917. doi: 10.3390/nu16070917 (PMC11013109; doi:10.3390/nu16070917)
Supplement: Supplementary file 1 [file nutrients-16-00917-s001.zip › supplementary table S2.xlsx]

## Sheet: ND, F, W0 vs W28 gen
baseMean	log2FoldChange	lfcSE	stat	pvalue	padj	reject	df	ASV
36.5432	4.36283	0.316003	13.8063	2.46884e-06	0.000195039	TRUE	7	Defluviitaleaceae_UCG-011;
794.727	3.16374	0.951364	3.32548	0.00500219	0.0232455	TRUE	14	Gastranaerophilales_ge;
97.0518	2.98019	1.03923	2.86769	0.0124092	0.0466822	TRUE	14	RF39_ge;
568.151	2.32524	0.637711	3.64623	0.00264455	0.0208919	TRUE	14	Bacteria_Firmicutes_Clostridia_Oscillospirales_Ruminococcaceae_uncultured;
49.3152	2.16554	0.697088	3.10655	0.00773112	0.0321452	TRUE	14	UCG-005;
20813.9	1.99983	0.571055	3.50199	0.00352127	0.0232455	TRUE	14	Akkermansia;
45963.5	-1.66288	0.238381	-6.97574	0.000216171	0.0056925	TRUE	7	Lachnospiraceae_unclassified;
27021.2	-1.82201	0.538784	-3.38172	0.00447265	0.0232455	TRUE	14	Bacteria_Firmicutes_Clostridia_Lachnospirales_Lachnospiraceae_uncultured;
171.864	-2.14201	0.606951	-3.52913	0.00960898	0.0379555	TRUE	7	Clostridia_unclassified;
3879.29	-2.20552	0.449913	-4.90211	0.00174891	0.0172705	TRUE	7	Lactobacillus;
87.4038	-2.54422	0.580812	-4.38046	0.000628002	0.012403	TRUE	14	Candidatus_Arthromitus;
2942.3	-2.65657	0.320617	-8.28582	7.27972e-05	0.00287549	TRUE	7	Clostridia_vadinBB60_group_ge;
299.219	-2.88513	0.514688	-5.60559	0.000811197	0.0128169	TRUE	7	Olsenella;
184.082	-3.32856	0.988028	-3.3689	0.00458818	0.0232455	TRUE	14	Candidatus_Stoquefichus;
532.581	-3.53681	1.01743	-3.47623	0.00370623	0.0232455	TRUE	14	UCG-010_ge;
191.227	-3.67374	0.794304	-4.62511	0.00241156	0.0208919	TRUE	7	Bacteria_Firmicutes_Bacilli_Erysipelotrichales_Erysipelotrichaceae_uncultured;
281.107	-3.93933	1.01337	-3.88736	0.00599577	0.0263148	TRUE	7	Erysipelotrichaceae_unclassified;
1407.73	-4.34174	1.05872	-4.10092	0.00456777	0.0232455	TRUE	7	Roseburia;
426.687	-4.3992	1.1005	-3.99747	0.00132259	0.0172705	TRUE	14	Tuzzerella;
1487.12	-4.49267	1.15066	-3.90442	0.00158788	0.0172705	TRUE	14	Eggerthellaceae_unclassified;
5205.31	-4.72219	1.15987	-4.0713	0.00474144	0.0232455	TRUE	7	Enterorhabdus;

## Sheet: ND, M, W0 vs W28 gen
baseMean	log2FoldChange	lfcSE	stat	pvalue	padj	reject	df	ASV
29.7625	5.19811	0.963316	5.39606	0.00101276	0.0263317	TRUE	7	Odoribacter;
5226.13	-4.84371	1.1675	-4.1488	0.000983862	0.0263317	TRUE	14	Roseburia;
899.418	-5.07036	0.819917	-6.18398	2.37772e-05	0.00185462	TRUE	14	Candidatus_Stoquefichus;

## Sheet: WD, F, W0 vs W28 gen
baseMean	log2FoldChange	lfcSE	stat	pvalue	padj	reject	df	ASV
21.4171	8.47981	0.275531	30.7762	2.54307e-18	2.18704e-16	TRUE	20	Odoribacter;
68.9093	5.81005	1.04185	5.57667	1.8537e-05	0.000132849	TRUE	20	Oscillospirales_ge;
21.6978	4.11111	0.884311	4.64894	0.000554654	0.00238501	TRUE	12.0559	Turicibacter;
21.4171	3.87837	1.13121	3.4285	0.0026605	0.00880012	TRUE	20	Romboutsia;
168.564	3.21614	0.902315	3.56432	0.00194279	0.00727854	TRUE	20	Ruminococcaceae_unclassified;
39.815	3.17402	0.624524	5.0823	5.68999e-05	0.000326226	TRUE	20	Mucispirillum;
1280.36	2.81548	0.412664	6.8227	3.55089e-05	0.000218126	TRUE	10.5399	Bilophila;
33.1739	2.80254	0.837666	3.34566	0.0064284	0.0172763	TRUE	11.1282	UBA1819;
54.0991	2.36332	0.688958	3.43028	0.00264961	0.00880012	TRUE	20	UCG-010_ge;
1235.5	1.50679	0.384058	3.92335	0.00194659	0.00727854	TRUE	12.2529	Bacteria_Firmicutes_Clostridia_Oscillospirales_Ruminococcaceae_uncultured;
10588.6	1.07722	0.266611	4.0404	0.00155222	0.00635672	TRUE	12.3347	Colidextribacter;
25032.1	-0.838411	0.19183	-4.3706	0.00223718	0.00801658	TRUE	8.20782	Lachnospiraceae_unclassified;
1620.88	-1.46715	0.378034	-3.881	0.00356541	0.0107015	TRUE	9.21097	Butyricicoccus;
828.153	-1.76947	0.600299	-2.94765	0.0144963	0.0366671	TRUE	10.0656	Anaerovoracaceae_ge;
50659.4	-1.80399	0.497008	-3.62971	0.00360866	0.0107015	TRUE	11.6646	Lachnospiraceae_NK4A136_group;
657846	-2.01684	0.261885	-7.70125	2.08796e-07	5.98549e-06	TRUE	20	Muribaculaceae_ge;
2323.71	-2.02038	0.496465	-4.06952	0.00281322	0.00896062	TRUE	8.98224	Bacteria_Proteobacteria_Alphaproteobacteria_Rhodospirillales_uncultured_uncultured_ge;
38.4851	-2.09181	0.686393	-3.04754	0.0063565	0.0172763	TRUE	20	Candidatus_Arthromitus;
9999.84	-2.42188	0.420529	-5.75913	1.23327e-05	9.64195e-05	TRUE	20	Clostridia_vadinBB60_group_ge;
3187.29	-2.46521	0.512178	-4.81319	0.000105731	0.000534874	TRUE	20	Limosilactobacillus;
48.4623	-2.77837	0.62001	-4.48117	0.000228583	0.00103464	TRUE	20	Erysipelotrichaceae_ge;
6373.89	-3.09475	0.562161	-5.5051	2.17719e-05	0.00014403	TRUE	20	Lactobacillus;
754.481	-3.24834	1.23735	-2.62524	0.0162158	0.0398445	TRUE	20	Eggerthellaceae_unclassified;
2670.12	-3.38435	1.21089	-2.79492	0.011182	0.0291409	TRUE	20	Enterorhabdus;
26031.7	-4.00952	0.347903	-11.5248	1.33106e-06	1.90785e-05	TRUE	8.78872	Muribaculum;
7277.23	-4.03485	0.822203	-4.90737	8.50668e-05	0.000457234	TRUE	20	Parasutterella;
2636.88	-4.45612	0.635149	-7.01586	8.32094e-07	1.4312e-05	TRUE	20	Lachnospiraceae_UCG-006;
494.942	-4.5009	0.855406	-5.2617	0.000182465	0.000871775	TRUE	12.3456	Clostridia_unclassified;
1057.13	-4.51008	0.545233	-8.27184	7.87416e-06	8.33064e-05	TRUE	10.1719	Helicobacter;
35301.3	-5.16074	0.919079	-5.61513	0.00409196	0.0117303	TRUE	4.25891	Alloprevotella;
24819.5	-5.35973	0.879156	-6.09644	5.86514e-06	7.20574e-05	TRUE	20	Prevotellaceae_UCG-001;
674.578	-6.34348	0.887873	-7.14458	6.38713e-07	1.37323e-05	TRUE	20	Ruminococcus;
726.993	-6.68538	1.13928	-5.86806	9.68679e-06	8.33064e-05	TRUE	20	Olsenella;
755.474	-6.74082	0.622223	-10.8334	8.09934e-10	3.48272e-08	TRUE	20	Candidatus_Stoquefichus;
3323.04	-7.83456	1.05947	-7.39481	9.07061e-06	8.33064e-05	TRUE	11.8243	Lachnospiraceae_UCG-001;

## Sheet: WD, M, W0 vs W28 gen
baseMean	log2FoldChange	lfcSE	stat	pvalue	padj	reject	df	ASV
20.8086	8.71369	0.494252	17.6301	1.0665e-05	0.000112575	TRUE	5.00582	Odoribacter;
19.7261	6.93834	0.309914	22.388	3.29372e-09	3.12904e-07	TRUE	9.01083	Parabacteroides;
26.1666	5.92116	0.211399	28.0093	7.31816e-08	2.31742e-06	TRUE	6.31271	Turicibacter;
19.6548	5.3549	0.417717	12.8195	2.02658e-07	3.85051e-06	TRUE	9.74442	NK4A214_group;
19.9995	5.19247	0.38028	13.6543	1.49016e-07	3.53913e-06	TRUE	9.4871	Faecalibaculum;
19.8747	4.32306	0.994264	4.348	0.000437399	0.00278426	TRUE	17	Parvibacter;
41.9133	4.26793	0.825596	5.16951	7.69779e-05	0.000664809	TRUE	17	Desulfovibrio;
19.8747	4.0398	0.643497	6.27788	8.33625e-06	0.000112575	TRUE	17	Romboutsia;
19.8747	3.78697	0.98132	3.85906	0.00125869	0.00664308	TRUE	17	Klebsiella;
19.8747	3.48413	1.02645	3.39435	0.0034497	0.0130952	TRUE	17	Anaeroplasma;
143.968	2.75385	0.94366	2.91826	0.00958413	0.0267792	TRUE	17	RF39_ge;
38.0124	2.70826	0.659616	4.10582	0.00606098	0.018574	TRUE	6.11677	Ruminococcaceae_ge;
100.03	2.64882	0.958587	2.76325	0.0132933	0.0341316	TRUE	17	UBA1819;
872.685	2.40935	0.495175	4.86566	0.000145281	0.00115014	TRUE	17	Oscillospirales_ge;
20.6702	2.23217	0.539932	4.13418	0.00251742	0.0108707	TRUE	9.04347	Bacteria_Cyanobacteria_Cyanobacteriia_Cyanobacteriales_Chroococcidiopsaceae_uncultured;
19.7069	2.15324	0.496936	4.33304	0.00362491	0.0130952	TRUE	6.83299	Christensenellaceae_R-7_group;
2435.12	1.34064	0.341711	3.9233	0.00414452	0.0140618	TRUE	8.24549	Bilophila;
8783.27	1.27965	0.260857	4.90554	0.00109037	0.00609322	TRUE	8.23364	Colidextribacter;
25531.1	-0.818662	0.205054	-3.99243	0.0037218	0.0130952	TRUE	8.281	Bacteria_Firmicutes_Clostridia_Lachnospirales_Lachnospiraceae_uncultured;
18800.9	-1.03692	0.394092	-2.63117	0.0175122	0.0437805	TRUE	17	Bacteroides;
36446.3	-1.05342	0.310559	-3.39202	0.00701587	0.0208283	TRUE	9.84425	Lachnospiraceae_unclassified;
14612.5	-2.46088	0.69125	-3.56004	0.00240899	0.0108707	TRUE	17	Rikenellaceae_RC9_gut_group;
2189.87	-2.48409	0.568697	-4.36804	0.0016569	0.00828449	TRUE	9.32378	Helicobacter;
107.626	-2.74917	0.971242	-2.83057	0.0115379	0.0304472	TRUE	17	Olsenella;
26288	-2.87924	0.464707	-6.19582	9.77399e-06	0.000112575	TRUE	17	Alloprevotella;
400.041	-2.92954	0.8476	-3.45627	0.00755646	0.0217534	TRUE	8.71837	Limosilactobacillus;
25169.5	-2.98022	0.467132	-6.37983	0.000237573	0.00173611	TRUE	7.8034	Muribaculum;
1695.63	-3.07863	0.941883	-3.26859	0.00452673	0.014829	TRUE	17	Lactobacillus;
3901.63	-3.28574	0.461449	-7.12048	0.000613506	0.00364269	TRUE	5.39726	Parasutterella;
533.706	-3.36577	0.952096	-3.53511	0.00553905	0.0175403	TRUE	9.83698	Ligilactobacillus;
165.167	-3.44692	0.857522	-4.01963	0.00304511	0.0125776	TRUE	8.96309	Candidatus_Stoquefichus;
334.973	-3.58755	0.952922	-3.76479	0.00361389	0.0130952	TRUE	10.1242	Lachnospiraceae_UCG-006;
6150.02	-3.85126	1.15039	-3.34778	0.0107031	0.0290513	TRUE	7.69261	Roseburia;
1841.81	-3.95032	0.917282	-4.30655	0.0019148	0.00909532	TRUE	9.11425	Butyricicoccus;
24133.6	-4.94588	0.656125	-7.53802	2.51363e-05	0.000238795	TRUE	9.57934	Prevotellaceae_UCG-001;
833.446	-5.4215	0.825927	-6.56413	4.81995e-06	7.63159e-05	TRUE	17	Ruminococcus;
1479.3	-5.83112	1.34183	-4.34565	0.000439619	0.00278426	TRUE	17	Lachnospiraceae_UCG-001;
29406.8	-6.32916	0.381472	-16.5914	5.25049e-08	2.31742e-06	TRUE	8.91212	Incertae_Sedis;
