# Supplementary material for: Effects of Soluble Dextrin Fiber from Potato Starch on Body Weight and Associated Gut Dysbiosis Are Evident in Western Diet-Fed Mice but Not in Overweight/Obese Children
Source: Nutrients. 2024 Mar 22;16(7):917. doi: 10.3390/nu16070917 (PMC11013109; doi:10.3390/nu16070917)
Supplement: Supplementary file 1 [file nutrients-16-00917-s001.zip › supplementary table S3.xlsx]

## Sheet: ND+SDexF, F, W0 vs W28 fam
baseMean	log2FoldChange	lfcSE	stat	pvalue	padj	reject	df	ASV
371.993	4.73116	1.02942	4.59593	0.000415667	0.00213772	TRUE	14	Eggerthellaceae
1060.21	2.96229	0.402788	7.35445	3.59523e-06	0.000129428	TRUE	14	Tannerellaceae
17.8778	2.71813	0.925315	2.93752	0.0108096	0.0432384	TRUE	14	Enterobacteriaceae
1833.17	2.32014	0.440524	5.26679	0.000119148	0.00121732	TRUE	14	Lactobacillaceae
13355.5	2.25879	0.485406	4.65341	0.000372668	0.00213772	TRUE	14	Bacteroidaceae
577515	1.8655	0.358939	5.19727	0.000135258	0.00121732	TRUE	14	Muribaculaceae
78643.6	1.50153	0.508729	2.95153	0.010514	0.0432384	TRUE	14	Lachnospiraceae
62192.4	1.12601	0.24381	4.61837	0.000398303	0.00213772	TRUE	14	Rikenellaceae
897.057	-2.97417	0.527128	-5.64221	6.07476e-05	0.00109346	TRUE	14	Defluviitaleaceae

## Sheet: ND+SDexF, M, W0 vs W28 fam
baseMean	log2FoldChange	lfcSE	stat	pvalue	padj	reject	df	ASV
552.181	2.88192	0.699475	4.12012	0.00104046	0.0395376	TRUE	14	Lactobacillaceae

## Sheet: WD+SDexF, F, W0 vs W28 fam
baseMean	log2FoldChange	lfcSE	stat	pvalue	padj	reject	df	ASV
113.061	4.59551	0.850108	5.4058	2.72399e-05	0.00111684	TRUE	20	Clostridia_vadinBB60_group_fa
29767.4	-3.18493	0.64312	-4.95231	7.66988e-05	0.00116384	TRUE	20	Tannerellaceae
67.0042	2.63304	0.5366	4.9069	8.51593e-05	0.00116384	TRUE	20	UCG-010
97.1097	3.41635	1.05151	3.24899	0.00401996	0.0412046	TRUE	20	Clostridia_UCG-014_fa

## Sheet: WD+SDexF, M, W0 vs W28 fam
baseMean	log2FoldChange	lfcSE	stat	pvalue	padj	reject	df	ASV
22387.6	-2.5637	0.32335	-7.92856	4.12316e-07	1.89665e-05	TRUE	17	Tannerellaceae
1385.82	2.53762	0.443959	5.71589	2.52334e-05	0.000580368	TRUE	17	Erysipelotrichaceae
14.8579	2.97422	0.591698	5.02659	0.000103653	0.00158934	TRUE	17	Chroococcidiopsaceae
14.8579	4.16582	0.94535	4.40664	0.000385649	0.00443496	TRUE	17	Acholeplasmataceae
