# Supplementary material for: Effects of Soluble Dextrin Fiber from Potato Starch on Body Weight and Associated Gut Dysbiosis Are Evident in Western Diet-Fed Mice but Not in Overweight/Obese Children
Source: Nutrients. 2024 Mar 22;16(7):917. doi: 10.3390/nu16070917 (PMC11013109; doi:10.3390/nu16070917)
Supplement: Supplementary file 1 [file nutrients-16-00917-s001.zip › supplementary table S4.xlsx]

## Sheet: ND+SDexF, F, W0 vs W28 gen
baseMean	log2FoldChange	lfcSE	stat	pvalue	padj	reject	df	ASV
926.048	-3.73556	0.675688	-5.52853	7.43429e-05	0.00594743	TRUE	14	Defluviitaleaceae_UCG-011;
242.89	4.35069	1.04558	4.16104	0.000960682	0.0196841	TRUE	14	Enterorhabdus;
1094.47	2.20089	0.488455	4.50581	0.000493669	0.0196841	TRUE	14	Tannerellaceae_unclassified;
1035.88	1.66933	0.412545	4.04642	0.00120165	0.0196841	TRUE	14	Lactobacillus;
3506.84	-2.14774	0.532356	-4.0344	0.00123026	0.0196841	TRUE	14	Bacteria_Firmicutes_Clostridia_Oscillospirales_Ruminococcaceae_uncultured;
41.8041	3.73801	0.990504	3.77384	0.00205425	0.02739	TRUE	14	Anaerotruncus;

## Sheet: WD+SDexF, F, W0 vs W28 gen
baseMean	log2FoldChange	lfcSE	stat	pvalue	padj	reject	df	ASV
29600.3	-6.97333	1.45497	-4.79278	0.000110843	0.00802201	TRUE	20	Parabacteroides;
116.423	3.95886	0.865631	4.57338	0.000184414	0.00802201	TRUE	20	Clostridia_vadinBB60_group_ge;
321685	-1.00058	0.261613	-3.82466	0.00105974	0.0277629	TRUE	20	Muribaculaceae_ge;
14.876	2.40984	0.6435	3.7449	0.00127645	0.0277629	TRUE	20	Anaerovorax;
68.9964	1.9964	0.547634	3.6455	0.00160888	0.0279946	TRUE	20	UCG-010_ge;
31.9568	-2.18231	0.646978	-3.37308	0.00302323	0.0438368	TRUE	20	Paenalcaligenes;

## Sheet: WD+SDexF, M, W0 vs W28 gen
baseMean	log2FoldChange	lfcSE	stat	pvalue	padj	reject	df	ASV
15.3272	7.19825	0.402894	17.8664	1.8752e-12	1.81895e-10	TRUE	17	Turicibacter;
22378.4	-2.73372	0.344767	-7.92916	4.11895e-07	1.99769e-05	TRUE	17	Parabacteroides;
2976.93	-6.37956	0.837698	-7.61558	7.08934e-07	2.29222e-05	TRUE	17	Lachnospiraceae_UCG-001;
15.3272	4.51582	0.686574	6.57733	4.70101e-06	0.000113999	TRUE	17	Ruminococcaceae_ge;
20.9981	6.71513	1.0428	6.43953	6.10968e-06	0.000118528	TRUE	17	Dubosiella;
15.3272	3.12785	0.566873	5.51772	3.76555e-05	0.000608765	TRUE	17	Bacteria_Cyanobacteria_Cyanobacteriia_Cyanobacteriales_Chroococcidiopsaceae_uncultured;
54.6769	3.98072	0.868704	4.58237	0.000264826	0.00366973	TRUE	17	UBA1819;
24.763	3.33977	0.742687	4.49687	0.000317868	0.00385415	TRUE	17	Family_XIII_AD3011_group;
20.9981	4.70422	1.06829	4.40348	0.00038827	0.00418469	TRUE	17	Parvibacter;
15.3272	4.31945	1.0124	4.26656	0.00052119	0.00472471	TRUE	17	Anaeroplasma;
19.0267	4.31036	1.01331	4.25373	0.000535792	0.00472471	TRUE	17	Klebsiella;
15.3272	2.66211	0.714643	3.72509	0.00168356	0.0136088	TRUE	17	Prevotella_9;
15.3272	1.15715	0.358815	3.22491	0.00497356	0.0364329	TRUE	17	Gemella;
1692.7	-1.72437	0.539026	-3.19904	0.00525835	0.0364329	TRUE	17	Incertae_Sedis;
15.3272	1.03609	0.332443	3.1166	0.00627721	0.0405926	TRUE	17	Dialister;
